# Supplementary material for: Cost analysis based on bioreactor cultivation conditions: Production of a soluble recombinant protein using Escherichia coli BL21(DE3)
Source: Biotechnol Rep (Amst). 2020 Feb 22;26:e00441. doi: 10.1016/j.btre.2020.e00441 (PMC7049567; doi:10.1016/j.btre.2020.e00441)
Supplement: Supplementary file 1 [file mmc1.zip › Data Profile.xml]

<?xml version="1.0" encoding="UTF-8" standalone="no"?><data:data><datasets><author>teresacz@ufscar.br</author><type>0</type><dataset><value>1</value><reason>Data will be made available on request</reason><comments/></dataset></datasets></data:data>
